# Supplementary material for: Health-Related Quality-of-Life Measures in Patients with Heart Failure Cardiogenic Shock Following Axillary Mechanical Circulatory Support
Source: Med Sci (Basel). 2025 Aug 19;13(3):146. doi: 10.3390/medsci13030146 (PMC12371966; doi:10.3390/medsci13030146)
Supplement: Supplementary file 1 [file medsci-13-00146-s001.zip]

Archive with 1 entries (1 files):
- medsci-3767918-supplementary.pdf
